# Supplementary material for: Insect-flower interaction networks vary among endemic pollinator taxa over an elevation gradient
Source: PLoS One. 2018 Nov 29;13(11):e0207453. doi: 10.1371/journal.pone.0207453 (PMC6264482; doi:10.1371/journal.pone.0207453)
Supplement: S1 Data — Network data for insect-flower interactions across elevation zones. (ZIP) [file pone.0207453.s003.zip]

Archive with 5 entries (5 files):
- Plant data.xlsx
- Base Zone interaction data.xlsx
- High Zone interaction data.xlsx
- Middle Zone interaction data.xlsx
- Peak Zone interaction data.xlsx
