# Supplementary material for: Insect-flower interaction networks vary among endemic pollinator taxa over an elevation gradient
Source: PLoS One. 2018 Nov 29;13(11):e0207453. doi: 10.1371/journal.pone.0207453 (PMC6264482; doi:10.1371/journal.pone.0207453)
Supplement: S1 Data — Network data for insect-flower interactions across elevation zones. (ZIP) [file pone.0207453.s003.zip › Plant data.xlsx]

## Sheet: Flower abundance and area
Elevation	Sites	plant	flower abundace	Mean flower area per (cm2) <= 10 measured flower
Base Zone	Site1	Arctotis goublom	12	2.71752
Base Zone	Site1	thick bud	9	0.0113112
Base Zone	Site1	Erica sp1	141	0.085541
Base Zone	Site1	Montinia sp	153	1.13112
Base Zone	Site1	Oedera squarrosa	9	2.54502
Base Zone	Site2	Ruschia tecta	59	3.70805
Base Zone	Site2	Helichrysum dasyanthum	113	4.37492
Base Zone	Site2	Montinia sp	33	0.145239
Base Zone	Site2	Oodera squarroa	28	5.01718
Base Zone	Site3	Lobostemum glaber	166	0.764745
Base Zone	Site3	Senacio sp	39	5.63252
Base Zone	Site3	Oncosiphon grandiflorum	279	2.44313
Base Zone	Site4	Lobostemon glaber	76	1.03882
Base Zone	Site4	Senacio sp2	48	3.87126
Base Zone	Site4	Oodera squarrosa	25	7.22588
Base Zone	Site4	Oncosiphon grandiflorum	77	0.229052
Base Zone	Site5	Lobostemon glaber	201	0.79749
Base Zone	Site5	Senacio sp2	36	11.7413
Middle Zone	Site1	Leucadendron salignum	332	1.06153
Middle Zone	Site1	Protea repense	8	10.8367
Middle Zone	Site1	Dimorphotheca nudicaulis	16	0.790882
Middle Zone	Site1	Metalasia muricata	12	3.63435
Middle Zone	Site2	Metalasia muricata	4	7.6709
Middle Zone	Site2	Muraltia sp	9	11.9475
Middle Zone	Site2	Senacio sp1	77	2.97309
Middle Zone	Site2	Polygala fruticosa	86	0.838685
Middle Zone	Site3	Cullumia sp	22	1.87622
Middle Zone	Site3	Muraltia sp	31	78.393
Middle Zone	Site3	Polygala fruticosa	21	0.28278
Middle Zone	Site3	Cullumia sp2	42	2.74681
Middle Zone	Site3	Hermannia alnifolia	10	0.366749
Middle Zone	Site3	Senacio sp1	22	14.279
Middle Zone	Site3	Senacio sp2	31	3.80182
Middle Zone	Site4	Lobostemon trichotomus	305	2.92188
Middle Zone	Site4	Lobostemon glaber	25	0.534631
Middle Zone	Site4	Montinia sp2	9	0.950455
Middle Zone	Site4	Senacio sp3	32	17.6811
Middle Zone	Site5	Lobostemon dorotheae	218	2.15999
Middle Zone	Site5	Muraltia sp	22	49.8018
Middle Zone	Site5	Polygala fruticosa	21	0.147477
Middle Zone	Site5	Cullumia sp	11	4.48685
Middle Zone	Site5	Cullumia sp2	5	2.06834
High Zone	Site1	Lobostemon trichotomus	511	2.83566
High Zone	Site1	Senacio sp1	12	29.2285
High Zone	Site1	Muraltia sp	24	7.18782
High Zone	Site1	Protea repense	3	16.6212
High Zone	Site2	Phylica ericoides	48	2.15046
High Zone	Site2	Erica sp1	15	21.857
High Zone	Site2	Protea repense	1	10.7535
High Zone	Site2	Cullumia sp	19	9.34941
High Zone	Site3	Heterolepis aliena	10	10.1801
High Zone	Site3	Dimorphotheca nudicaulis	2	10.7535
High Zone	Site3	Othonna bulbosa	2	7.54866
High Zone	Site3	Polygala fruticosa	109	44.8419
High Zone	Site3	Muraltia sp	22	31.9733
High Zone	Site4	Protea repense	21	21.5679
High Zone	Site4	Erica sp2	96	67.7919
High Zone	Site4	Phylica ericoides	7	1.25946
High Zone	Site5	Lobostemon trichotomus	99	2.27009
High Zone	Site5	Muraltia sp	5	13.2043
High Zone	Site5	Senacio sp1	11	6.60605
High Zone	Site5	Protea repense	1	26.4242
Peak Zone	Site1	Leaucadendron laureolum	2	1.70895
Peak Zone	Site1	Protea laurifolia	12	28.0428
Peak Zone	Site1	Protea repense	2	14.6593
Peak Zone	Site2	Acacia sp	56	1.06354
Peak Zone	Site2	Erica sp3	16	8.14428
Peak Zone	Site3	Protea laurifolia	9	19.2467
Peak Zone	Site3	Acacia sp	29	1.62881

## Sheet: Temperature
Elevation	Site	Temperature (0C)
Base zone	Site1	30.8
Base zone	Site2	37.8
Base zone	Site3	30.3
Base zone	Site4	31.1
Base zone	Site5	33.1
Middle Zone	Site1	29.5
Middle Zone	Site2	37.1
Middle Zone	Site3	34.2
Middle Zone	Site4	36.2
Middle Zone	Site5	29.6
High Zone	Site1	28.7
High Zone	Site2	21.2
High Zone	Site3	27.8
High Zone	Site4	29.1
High Zone	Site5	26.4
Peak Zone	Site1	19.6
Peak Zone	Site2	18.4
Peak Zone	Site3	22.3
