# Supplementary material for: Insect-flower interaction networks vary among endemic pollinator taxa over an elevation gradient
Source: PLoS One. 2018 Nov 29;13(11):e0207453. doi: 10.1371/journal.pone.0207453 (PMC6264482; doi:10.1371/journal.pone.0207453)
Supplement: S1 Data — Network data for insect-flower interactions across elevation zones. (ZIP) [file pone.0207453.s003.zip › Base Zone interaction data.xlsx]

## Sheet: Site1
	Cerambycidae sp1	Sphecidae sp1	Allodapula melanopus	Halictus sp1	Sphecidae sp1	Vespidae sp2	Pompilidae sp1	Halictus sp2	Cerambycidae sp2	Cerambycidae sp3	Cerambycidae sp4	Halictus sp5
Arctotis goublom	17	11	0	0	0	0	0	0	0	0	0	0
thick bud	0	0	22	6	0	0	0	0	0	0	0	0
Erica sp1	0	0	3	2	2	1	0	0	0	0	0	0
Montinia sp	0	0	0	0	0	0	8	7	4	6	10	12
Oedera squarrosa	0	0	0	1	0	0	5	1	0	4	5	0

## Sheet: Site2
	Hedybius sp	Cerambycidae sp4	Lassioglosum sp1	Musca sp	Lassioglosum sp2	Allodapula melanopus	Halictus sp7	Xylocopa sp1
Ruschia tecta	9	3	0	0	0	0	0	0
Helichrysum dasyanthum	11	0	31	4	0	0	0	0
Montinia sp	0	0	0	0	7	20	0	0
Oodera squarroa	0	0	0	5	0	0	7	3

## Sheet: Site3
	Sphecidae sp3	Halictus sp7	Musca sp	Lassioglosum sp2	Allodapula melanopus	Halictus sp6	Calliphoridae sp1
Lobostemum glaber	10	4	5	2	0	0	0
Senacio sp	0	0	0	4	0	0	3
Oncosiphon grandiflorum	0	0	0	0	14	7	2

## Sheet: Site4
	Syrphidae sp1	Musca sp	syrphidae sp2	Colletes sp	Syrphidae sp3	Anthophora sp	Eumenidae sp1
Lobostemon glaber	14	2	4	0	0	0	6
Senacio sp2	5	0	3	0	0	0	0
Oodera squarrosa	0	0	0	4	1	0	0
Oncosiphon grandiflorum	0	0	0	0	0	2	0

## Sheet: Site5
.	Pompillidae sp2	Halictus sp6	Apidae sp1	Apidae sp2	Megachille sp3	Colletes sp2	Megachille sp3	Allodapula melanopus	Colletes sp4	Hedybius sp	Colletidae sp
Lobostemon glaber	22	8	5	2	3	1	10	11	14	0	3
Senacio sp2	0	0	0	0	0	0	0	0	4	6	0
