# Supplementary material for: Insect-flower interaction networks vary among endemic pollinator taxa over an elevation gradient
Source: PLoS One. 2018 Nov 29;13(11):e0207453. doi: 10.1371/journal.pone.0207453 (PMC6264482; doi:10.1371/journal.pone.0207453)
Supplement: S1 Data — Network data for insect-flower interactions across elevation zones. (ZIP) [file pone.0207453.s003.zip › High Zone interaction data.xlsx]

## Sheet: Site4
	Lassioglosum sp1	Icheumonidae sp	Apis mellifera	Peritrichia sp2	Perithrica sp3	Culicidae sp
Protea repense	5	1	6	9	4	0
Erica sp2	0	0	0	13	19	5
Phylica ericoides	0	0	0	1	0	0

## Sheet: Site3
	Bombylidae sp2	Cerambycidae sp3	Lassioglosum sp1	Halictus sp1	Xylocopa sp4	Peritrichia sp3	Peritrichia sp2
Heterolepis aliena	13	1	1	6	0	0	0
Dimorphotheca nudicaulis	0	0	0	0	1	1	0
Othonna bulbosa	9	0	4	0	0	0	0
Polygala fruticosa	0	0	0	0	0	5	0
Muraltia sp	0	0	0	0	0	0	16

## Sheet: Site2
	Apis mellifera	Anthophora sp4	Cerambycidae sp2	Lassioglosum sp1	Lassioglosum sp2
Phylica ericoides	9	0	0	0	0
Erica sp1	0	7	1	0	0
Protea repense	5	0	0	1	0
Cullumia sp	0	0	0	0	6

## Sheet: Site5
	Anthophora sp2	Ceratinidae sp	Halictus sp6	Apis mellifera	Amegilla sp	Xylocopa sp2	Lassioglosum sp2	Hedybius sp
Lobostemon trichotomus	30	5	9	4	12	0	1	0
Muraltia sp	0	0	0	1	0	6	0	0
Senacio sp1	1	0	0	0	0	0	0	9
Protea repense	0	0	0	12	0	0	0	0

## Sheet: Site1
	Ceratinidae sp	Apidae sp3	Pompilidae sp2	Sphecidae sp4	Colletes sp3	Halictus sp4	Heterochelus sp
Lobostemon trichotomus	3	5	7	4	1	0	0
Senacio sp1	0	1	0	0	0	0	0
Muraltia sp	0	0	0	0	0	4	0
Protea repense	0	0	0	0	0	0	14
