# Supplementary material for: Insect-flower interaction networks vary among endemic pollinator taxa over an elevation gradient
Source: PLoS One. 2018 Nov 29;13(11):e0207453. doi: 10.1371/journal.pone.0207453 (PMC6264482; doi:10.1371/journal.pone.0207453)
Supplement: S1 Data — Network data for insect-flower interactions across elevation zones. (ZIP) [file pone.0207453.s003.zip › Middle Zone interaction data.xlsx]

## Sheet: Site1
	Peritrichia sp1	Heterochelus sp	Hedybius sp	Apis mellifera	Ceratinidae sp	Musca sp1	Anisomyx sp
Leucadendron salignum	14	28	11	0	0	0	1
Protea repense	12	8	0	9	2	1	0
Dimorphotheca nudicaulis	0	9	0	0	0	1	0
Metalasia muricata	7	0	8	0	0	0	0

## Sheet: Site2
	Apis mellifera	Eumenidae sp2	Bombyliidae sp2	Lassioglosum sp	Typocerus sp	Hedybius sp	Ceratinidae sp	Colletes sp	Xylocopa sp3
Metalasia muricata	6	0	0	0	0	0	0	0	0
Muraltia sp	0	19	5	0	0	0	7	0	12
Senacio sp1	6	0	0	4	4	10	0	5	0
Polygala fruticosa	5	4	0	4	5	3	0	7	4

## Sheet: Site3
	Colletes sp	Calliphoridae sp	Lassioglosum sp1	Xylocopa sp1	Lassioglosum sp2	Musca sp2	Megachile sp1	Bombyliidae sp1	Musca sp1	Apis mellifera	Peritrichia sp2	Cerambycidae sp2	Culicidae sp	Heterochelus sp	Cerambycidae sp3
Cullumia sp	7	3	4	0	0	0	0	0	0	10	0	0	0	0	0
Muraltia sp	0	0	0	8	14	4	0	0	0	1	0	0	0	0	0
Polygala fruticosa	1	0	0	0	0	0	4	1	0	0	0	0	0	0	0
Cullumia sp2	4	0	0	0	0	0	0	0	5	11	1	0	0	0	0
Hermannia alnifolia	3	0	0	0	0	0	0	0	0	0	0	0	0	0	0
Senacio sp1	0	0	0	0	0	0	0	0	0	1	0	8	1	0	0
Senacio sp2	0	0	0	0	0	0	0	0	0	1	0	0	0	3	4

## Sheet: Site4
	Colletes sp1	Anthophora sp1	Hedybius sp	Tetralonia sp1	Sphecidae sp2	Xylocopa sp1	Heterochelus sp	Musca sp	Cerambycidae sp1
Lobostemon trichotomus	34	24	19	0	0	0	0	2	0
Lobostemon glaber	13	15	0	13	1	0	0	0	0
Montinia sp2	0	0	8	0	8	1	0	0	0
Senacio sp3	0	0	12	0	0	0	1	0	1

## Sheet: Site5
	Xylocopa sp4	Typocerus sp	Megachile sp2	Vespidae sp1	Anthophora sp3	Xylocopa sp2	Anthophora sp1	Musca sp1	Xylocopa olivacea	Heterochelus sp	Apis mellifera
Lobostemon dorotheae	25	16	6	1	13	0	7	0	11	0	0
Muraltia sp	0	0	0	0	10	1	0	4	0	0	0
Polygala fruticosa	0	0	0	4	0	8	6	6	0	0	4
Cullumia sp	0	0	0	0	0	0	0	0	0	9	0
Cullumia sp2	0	0	0	0	0	0	0	0	0	0	1
