# Supplementary material for: Insect-flower interaction networks vary among endemic pollinator taxa over an elevation gradient
Source: PLoS One. 2018 Nov 29;13(11):e0207453. doi: 10.1371/journal.pone.0207453 (PMC6264482; doi:10.1371/journal.pone.0207453)
Supplement: S1 Data — Network data for insect-flower interactions across elevation zones. (ZIP) [file pone.0207453.s003.zip › Peak Zone interaction data.xlsx]

## Sheet: Site1
	Clania sp	Bombylidae sp4	Lassioglosum sp1	Apis mellifera
Leaucadendron laureolum	7	0	0	0
Protea laurifolia	4	9	0	1
Protea repense	0	0	6	0

## Sheet: Site2
	Clania sp	Musca sp1	Lassioglosum sp1
Acacia sp	8	1	0
Erica sp3	0	5	2

## Sheet: Site3
	Lassioglosum sp1	Xylocopa sp5	Clania sp	Musca sp1
Protea laurifolia	6	0	3	2
Acacia sp	0	9	0	1
